# Supplementary material for: Pathogenesis-Related Genes of PR1, PR2, PR4, and PR5 Families Are Involved in the Response to Fusarium Infection in Garlic (Allium sativum L.)
Source: Int J Mol Sci. 2021 Jun 22;22(13):6688. doi: 10.3390/ijms22136688 (PMC8268425; doi:10.3390/ijms22136688)
Supplement: Supplementary file 1 [file ijms-22-06688-s001.zip]

Archive with 1 entries (1 files):
- ijms-1245333-supplementary.pdf
